# Supplementary material for: Melatonin Promotes SGT1-Involved Signals to Ameliorate Drought Stress Adaption in Rice
Source: Int J Mol Sci. 2022 Jan 6;23(2):599. doi: 10.3390/ijms23020599 (PMC8775989; doi:10.3390/ijms23020599)
Supplement: Supplementary file 1 [file ijms-23-00599-s001.zip]

Archive with 1 entries (1 files):
- ijms-1524522-supplementary.pdf
